# Supplementary material for: Transarterial Radioembolization for Unresectable Hepatocellular Carcinoma: Real-Life Efficacy and Safety Analysis of Korean Patients
Source: Cancers (Basel). 2022 Jan 13;14(2):385. doi: 10.3390/cancers14020385 (PMC8774028; doi:10.3390/cancers14020385)
Supplement: Supplementary file 1 [file cancers-14-00385-s001.zip]

Archive with 1 entries (1 files):
- cancers-1508634-supplementary.pdf
